# Supplementary material for: Development, Characterization, and In Vivo Evaluation of a Novel Aptamer (Anti-MUC1/Y) for Breast Cancer Therapy
Source: Pharmaceutics. 2021 Aug 11;13(8):1239. doi: 10.3390/pharmaceutics13081239 (PMC8400696; doi:10.3390/pharmaceutics13081239)
Supplement: Supplementary file 1 [file pharmaceutics-13-01239-s001.zip]

Archive with 1 entries (1 files):
- pharmaceutics-1317555-supplementary.pdf
